# Supplementary material for: Smartphone Level Test Measures Disability in Several Neurological Domains for Patients With Multiple Sclerosis
Source: Front Neurol. 2019 May 28;10:358. doi: 10.3389/fneur.2019.00358 (PMC6546929; doi:10.3389/fneur.2019.00358)
Supplement: Data Sheet 2 — Level Test datasets for the main cohort and validation cohort with associated data dictionary. [file Data_Sheet_2.zip]

Archive with 1 entries (1 files):
- LevelDataSubmission.xlsx
